# Supplementary material for: Factors Affecting the Number of Pollen Grains per Male Strobilus in Japanese Cedar (Cryptomeria japonica)
Source: Plants (Basel). 2021 Apr 23;10(5):856. doi: 10.3390/plants10050856 (PMC8146487; doi:10.3390/plants10050856)
Supplement: Supplementary file 1 [file plants-10-00856-s001.zip]

Archive with 8 entries (7 files):
- __MACOSX/._Supplementary20210414
- __MACOSX/Supplementary20210414/
- __MACOSX/Supplementary20210414/._SupFig1.pdf
- __MACOSX/Supplementary20210414/._SupFig1.pptx
- __MACOSX/Supplementary20210414/._SupplementaryTable1_20210327.csv
- Supplementary20210414/SupFig1.pptx
- Supplementary20210414/supple figure.pdf
- Supplementary20210414/SupplementaryTable1_20210327.csv
