# Supplementary material for: Factors Affecting the Number of Pollen Grains per Male Strobilus in Japanese Cedar (Cryptomeria japonica)
Source: Plants (Basel). 2021 Apr 23;10(5):856. doi: 10.3390/plants10050856 (PMC8146487; doi:10.3390/plants10050856)
Supplement: Supplementary file 1 [file plants-10-00856-s001.zip › Supplementary20210414/SupplementaryTable1_20210327.csv]

number	ID	Clone.name	Inflorescence.ID	Pollen.number	Strobilus.weight	Strobilus.area	Pollen.size	Height	Height.dummy	Direction	Direction.numerical
1	Iwa-9	Iwafune-9	1_3	177607.5	19.2	10.982	34.5	>5m	1	SE	0.5
2	Iwa-9	Iwafune-9	1_3	177480	13.2	8.664	33.81	>5m	1	SE	0.5
3	Iwa-9	Iwafune-9	1_3	212117.5	16	9.824	33.81	>5m	1	SE	0.5
4	Iwa-9	Iwafune-9	1_3	233622.5	20.1	11.37	34.25	>5m	1	SE	0.5
5	Iwa-9	Iwafune-9	1_3	179392.5	13.4	8.902	33.52	>5m	1	SE	0.5
6	Iwa-9	Iwafune-9	1_4	153510	10.8	6.906	34.3	>5m	1	SE	0.5
7	Iwa-9	Iwafune-9	1_4	209950	15.2	9.211	34.89	>5m	1	SE	0.5
8	Iwa-9	Iwafune-9	1_4	120827.5	12.3	7.423	34.25	>5m	1	SE	0.5
9	Iwa-9	Iwafune-9	1_4	143480	10.8	7.283	33.91	>5m	1	SE	0.5
10	Iwa-9	Iwafune-9	1_4	188700	12	8.49	34.55	>5m	1	SE	0.5
11	Iwa-9	Iwafune-9	1_5	303195	25.2	14.186	34.99	>5m	1	SE	0.5
12	Iwa-15	Iwafune-15	2_3	285260	27	13.966	35.47	>5m	1	SE	0.5
13	Iwa-15	Iwafune-15	2_3	288022.5	28.6	13.714	35.52	>5m	1	SE	0.5
14	Iwa-15	Iwafune-15	2_3	225887.5	23.6	12.26	35.18	>5m	1	SE	0.5
15	Iwa-15	Iwafune-15	2_3	287002.5	27.8	13.6	35.52	>5m	1	SE	0.5
16	Iwa-15	Iwafune-15	2_3	227417.5	21.9	11.233	35.23	>5m	1	SE	0.5
17	Iwa-15	Iwafune-15	2_4	247817.5	27.7	15.343	35.62	>5m	1	SE	0.5
18	Iwa-15	Iwafune-15	2_4	291890	27.7	14.622	35.42	>5m	1	SE	0.5
19	Iwa-15	Iwafune-15	2_4	296055	29.2	15.222	35.52	>5m	1	SE	0.5
20	Iwa-15	Iwafune-15	2_4	271957.5	24.5	13.514	34.59	>5m	1	SE	0.5
21	Iwa-15	Iwafune-15	2_4	260482.5	24	13.694	34.94	>5m	1	SE	0.5
22	Iwa-15	Iwafune-15	2_5	287215	21.2	10.777	34.5	>5m	1	SE	0.5
23	Iwa-15	Iwafune-15	2_5	280415	22.8	11.738	35.38	>5m	1	SE	0.5
24	Iwa-15	Iwafune-15	2_5	267665	20.6	10.617	35.18	>5m	1	SE	0.5
25	Iwa-15	Iwafune-15	2_5	293802.5	21.7	11.626	35.62	>5m	1	SE	0.5
26	Iwa-15	Iwafune-15	2_5	234770	16.8	9.469	34.74	>5m	1	SE	0.5
27	Iwa-15	Iwafune-15	2_6	231837.5	18.9	11.159	34.59	>5m	1	SE	0.5
28	Iwa-15	Iwafune-15	2_6	295417.5	22.1	11.936	34.94	>5m	1	SE	0.5
29	Iwa-15	Iwafune-15	2_6	254065	22	11.712	35.13	>5m	1	SE	0.5
30	Iwa-5	Iwafune-5	4_3	121507.5	9.7	6.022	33.96	<5m	0	SE	0.5
31	Iwa-5	Iwafune-5	4_3	158865	11.6	7.571	34.4	<5m	0	SE	0.5
32	Iwa-5	Iwafune-5	4_3	145647.5	8.5	5.381	30.15	<5m	0	SE	0.5
33	Iwa-5	Iwafune-5	4_3	168810	10.7	6.085	34.64	<5m	0	SE	0.5
34	Iwa-5	Iwafune-5	4_3	178287.5	11.3	7.205	34.06	<5m	0	SE	0.5
35	Iwa-5	Iwafune-5	4_4	180157.5	10.4	6.128	33.03	<5m	0	SE	0.5
36	Iwa-5	Iwafune-5	4_4	178712.5	9.4	5.893	33.03	<5m	0	SE	0.5
37	Iwa-5	Iwafune-5	4_4	167237.5	9.4	6.129	33.86	<5m	0	SE	0.5
38	Iwa-5	Iwafune-5	4_4	182580	10.4	6.974	33.91	<5m	0	SE	0.5
39	Iwa-5	Iwafune-5	4_4	177310	8.8	5.747	31.71	<5m	0	SE	0.5
40	Iwa-5	Iwafune-5	4_5	179222.5	9.4	8.161	33.18	<5m	0	SE	0.5
41	Iwa-5	Iwafune-5	4_5	124865	7.6	6.902	33.52	<5m	0	SE	0.5
42	Iwa-5	Iwafune-5	4_5	181432.5	9.9	7.74	34.01	<5m	0	SE	0.5
43	Iwa-5	Iwafune-5	4_5	234345	11.7	8.292	33.37	<5m	0	SE	0.5
44	Iwa-11	Iwafune-11	5_3	145902.5	7.5	4.857	32.54	<5m	0	SE	0.5
45	Iwa-11	Iwafune-11	5_3	173442.5	7.9	5.398	31.67	<5m	0	SE	0.5
46	Iwa-11	Iwafune-11	5_3	150407.5	5.9	4.309	30.83	<5m	0	SE	0.5
47	Iwa-11	Iwafune-11	5_3	157760	6.3	4.713	30.88	<5m	0	SE	0.5
48	Iwa-11	Iwafune-11	5_3	132557.5	6.2	4.565	31.23	<5m	0	SE	0.5
49	Iwa-11	Iwafune-11	5_4	122315	6.1	4.756	33.23	<5m	0	SE	0.5
50	Iwa-11	Iwafune-11	5_4	138167.5	6.6	4.486	33.37	<5m	0	SE	0.5
51	Iwa-11	Iwafune-11	5_4	146242.5	6.9	5.131	33.13	<5m	0	SE	0.5
52	Iwa-11	Iwafune-11	5_4	132387.5	6.6	4.852	33.23	<5m	0	SE	0.5
53	Iwa-11	Iwafune-11	5_4	96305	3.9	3.183	32.2	<5m	0	SE	0.5
54	Iwa-11	Iwafune-11	5_5	71867.5	4.4	5.69	32.98	<5m	0	SE	0.5
55	Iwa-11	Iwafune-11	5_5	68765	5.6	6.111	33.28	<5m	0	SE	0.5
56	Iwa-11	Iwafune-11	5_5	81472.5	5	6.184	33.72	<5m	0	SE	0.5
57	NakaKan-1	Nakakanbara-1	6_3	218492.5	12.9	7.558	33.28	<5m	0	SE	0.5
58	NakaKan-1	Nakakanbara-1	6_3	284537.5	13.5	8.179	33.08	<5m	0	SE	0.5
59	NakaKan-1	Nakakanbara-1	6_3	265412.5	16.1	8.379	33.96	<5m	0	SE	0.5
60	NakaKan-1	Nakakanbara-1	6_3	254617.5	17.7	9.332	33.86	<5m	0	SE	0.5
61	NakaKan-1	Nakakanbara-1	6_3	163327.5	15.8	8.638	33.62	<5m	0	SE	0.5
62	NakaKan-1	Nakakanbara-1	6_4	89590	11	8.305	33.47	<5m	0	SE	0.5
63	NakaKan-1	Nakakanbara-1	6_4	139272.5	9.1	8.164	33.81	<5m	0	SE	0.5
64	NakaKan-1	Nakakanbara-1	6_4	139995	11.1	7.45	34.06	<5m	0	SE	0.5
65	NakaKan-1	Nakakanbara-1	6_4	158950	11.3	8.885	34.4	<5m	0	SE	0.5
66	NakaKan-1	Nakakanbara-1	6_4	194692.5	12	9.42	32.35	<5m	0	SE	0.5
67	NakaKan-1	Nakakanbara-1	6_5	121677.5	8.8	8.018	33.23	<5m	0	SE	0.5
68	NakaKan-1	Nakakanbara-1	6_5	113942.5	7.4	6.331	33.57	<5m	0	SE	0.5
69	NakaKan-1	Nakakanbara-1	6_5	109225	6.6	6.517	31.96	<5m	0	SE	0.5
70	NakaKan-1	Nakakanbara-1	6_5	84065	6.9	6.801	32.93	<5m	0	SE	0.5
71	NakaKan-1	Nakakanbara-1	6_5	62942.5	6.6	6.723	33.47	<5m	0	SE	0.5
72	NakaKan-1	Nakakanbara-1	6_6	83810	4.6	4.573	34.59	<5m	0	SE	0.5
73	NakaKan-1	Nakakanbara-1	6_6	110797.5	5.8	5.23	34.64	<5m	0	SE	0.5
74	NakaKan-1	Nakakanbara-1	6_6	123505	6.3	5.762	34.94	<5m	0	SE	0.5
75	MinamiKan-3	Minamikanbara-3	7_3	185937.5	12.8	8.676	34.99	>5m	1	SE	0.5
76	MinamiKan-3	Minamikanbara-3	7_3	206932.5	14.5	9.751	35.42	>5m	1	SE	0.5
77	MinamiKan-3	Minamikanbara-3	7_3	221382.5	16.4	10.833	35.62	>5m	1	SE	0.5
78	MinamiKan-3	Minamikanbara-3	7_3	252620	16.8	10.981	36.25	>5m	1	SE	0.5
79	MinamiKan-3	Minamikanbara-3	7_3	169575	11.8	8.256	35.91	>5m	1	SE	0.5
80	MinamiKan-3	Minamikanbara-3	7_4	176247.5	12.7	8.166	36.06	>5m	1	SE	0.5
81	MinamiKan-3	Minamikanbara-3	7_4	182070	10.7	6.635	35.47	>5m	1	SE	0.5
82	MinamiKan-3	Minamikanbara-3	7_4	258272.5	14.7	8.578	35.96	>5m	1	SE	0.5
83	MinamiKan-3	Minamikanbara-3	7_4	169915	11.3	7.662	35.62	>5m	1	SE	0.5
84	MinamiKan-3	Minamikanbara-3	7_4	211310	11.6	7.329	35.52	>5m	1	SE	0.5
85	MinamiKan-3	Minamikanbara-3	7_5	126310	11.5	9.251	36.06	>5m	1	SE	0.5
86	Iwa-17	Iwafune-17	8_3	143947.5	13.9	9.238	35.13	>5m	1	SE	0.5
87	Iwa-17	Iwafune-17	8_3	249560	18.7	11.241	34.69	>5m	1	SE	0.5
88	Iwa-17	Iwafune-17	8_3	235322.5	18.1	10.625	34.74	>5m	1	SE	0.5
89	Iwa-17	Iwafune-17	8_3	236427.5	18.8	11.26	35.08	>5m	1	SE	0.5
90	Iwa-17	Iwafune-17	8_4	117045	10.2	7.542	32.84	>5m	1	SE	0.5
91	Iwa-17	Iwafune-17	8_4	47642.5	8.2	6.78	32.45	>5m	1	SE	0.5
92	Iwa-17	Iwafune-17	8_4	103530	10.1	8.389	35.03	>5m	1	SE	0.5
93	Iwa-17	Iwafune-17	8_4	132260	10.8	8.003	32.98	>5m	1	SE	0.5
94	Iwa-1	Iwafune-1	9_3	283730	25.7	13.981	35.18	>5m	1	SE	0.5
95	Iwa-1	Iwafune-1	9_3	243142.5	17	10.493	35.08	>5m	1	SE	0.5
96	Iwa-1	Iwafune-1	9_3	245990	14.8	9.742	34.5	>5m	1	SE	0.5
97	Iwa-1	Iwafune-1	9_3	169277.5	15.4	9.926	36.16	>5m	1	SE	0.5
98	Iwa-1	Iwafune-1	9_3	167365	11.6	7.902	34.69	>5m	1	SE	0.5
99	Iwa-1	Iwafune-1	9_4	316030	26.3	13.514	36.11	>5m	1	SE	0.5
100	Iwa-1	Iwafune-1	9_4	272255	22	12.104	35.82	>5m	1	SE	0.5
101	Iwa-1	Iwafune-1	9_4	268005	22.9	12.505	36.3	>5m	1	SE	0.5
102	Iwa-1	Iwafune-1	9_4	342082.5	26.7	13.381	36.11	>5m	1	SE	0.5
103	Iwa-1	Iwafune-1	9_4	351050	27.4	14.371	36.35	>5m	1	SE	0.5
104	Iwa-1	Iwafune-1	9_5	172337.5	10.1	7.875	34.35	>5m	1	SE	0.5
105	Iwa-1	Iwafune-1	9_5	232815	16.5	11.749	36.11	>5m	1	SE	0.5
106	Iwa-1	Iwafune-1	9_5	182070	10.3	8.333	34.4	>5m	1	SE	0.5
107	Iwa-1	Iwafune-1	9_5	254320	13.8	10.16	35.18	>5m	1	SE	0.5
108	Iwa-1	Iwafune-1	9_6	198772.5	12	10.026	35.47	>5m	1	SE	0.5
109	Iwa-1	Iwafune-1	9_6	204085	12.2	10.886	35.57	>5m	1	SE	0.5
110	Iwa-12	Iwafune-12	10_3	178117.5	14.4	9.635	33.57	>5m	1	NE	-0.5
111	Iwa-12	Iwafune-12	10_3	203915	18	10.804	34.45	>5m	1	NE	-0.5
112	Iwa-12	Iwafune-12	10_4	215050	18.6	10.216	33.33	>5m	1	NE	-0.5
113	Iwa-12	Iwafune-12	10_4	176800	19.4	10.36	34.64	>5m	1	NE	-0.5
114	Iwa-12	Iwafune-12	10_4	149387.5	13.4	8.648	30.4	>5m	1	NE	-0.5
115	Iwa-12	Iwafune-12	10_4	198007.5	17.4	9.835	33.18	>5m	1	NE	-0.5
116	Iwa-12	Iwafune-12	10_5	217982.5	17.3	11.681	33.76	>5m	1	NE	-0.5
117	Iwa-12	Iwafune-12	10_5	254957.5	19.9	12.722	33.86	>5m	1	NE	-0.5
118	HigashiKubi-3	Higashikubiki-3	11_3	157590	8.7	6.314	34.2	>5m	1	NE	-0.5
119	HigashiKubi-3	Higashikubiki-3	11_3	155337.5	8.5	6.244	35.42	>5m	1	NE	-0.5
120	HigashiKubi-3	Higashikubiki-3	11_3	162860	7.6	5.725	33.96	>5m	1	NE	-0.5
121	HigashiKubi-3	Higashikubiki-3	11_3	171657.5	8.4	6.416	34.84	>5m	1	NE	-0.5
122	HigashiKubi-3	Higashikubiki-3	11_4	152915	7.7	5.866	34.3	>5m	1	NE	-0.5
123	HigashiKubi-3	Higashikubiki-3	11_4	170892.5	7.1	5.409	32.15	>5m	1	NE	-0.5
124	HigashiKubi-3	Higashikubiki-3	11_5	58437.5	7.2	6.172	35.23	>5m	1	NE	-0.5
125	NkaKubi-7	Nakakubiki-7	12_3	76287.5	5.9	4.9	34.5	<5m	0	NE	-0.5
126	NkaKubi-7	Nakakubiki-7	12_3	52062.5	3.3	3.331	34.35	<5m	0	NE	-0.5
127	NkaKubi-7	Nakakubiki-7	12_3	58437.5	4.4	3.666	34.4	<5m	0	NE	-0.5
128	NkaKubi-7	Nakakubiki-7	12_3	63750	4.1	3.804	34.45	<5m	0	NE	-0.5
129	NkaKubi-7	Nakakubiki-7	12_3	47472.5	6.6	4.753	34.25	<5m	0	NE	-0.5
130	NkaKubi-7	Nakakubiki-7	12_4	66682.5	4.6	3.928	34.55	<5m	0	NE	-0.5
131	NkaKubi-7	Nakakubiki-7	12_4	66980	4.5	3.663	35.03	<5m	0	NE	-0.5
132	NkaKubi-7	Nakakubiki-7	12_4	75905	5.8	4.715	33.42	<5m	0	NE	-0.5
133	NkaKubi-7	Nakakubiki-7	12_4	142247.5	9	6.183	34.74	<5m	0	NE	-0.5
134	NkaKubi-7	Nakakubiki-7	12_4	118745	7.1	5.645	32.3	<5m	0	NE	-0.5
135	NkaKubi-7	Nakakubiki-7	12_5	74800	4.8	4.886	34.3	<5m	0	NE	-0.5
136	NkaKubi-7	Nakakubiki-7	12_5	57502.5	4	5.934	32.89	<5m	0	NE	-0.5
137	NkaKubi-7	Nakakubiki-7	12_5	59712.5	4.7	5.029	34.89	<5m	0	NE	-0.5
138	NkaKubi-7	Nakakubiki-7	12_5	69445	5.2	5.277	34.94	<5m	0	NE	-0.5
139	Mura-3	Murakami-3	13_3	132047.5	7.6	5.784	33.96	<5m	0	NE	-0.5
140	Mura-3	Murakami-3	13_3	135362.5	6.9	5.952	35.72	<5m	0	NE	-0.5
141	Mura-3	Murakami-3	13_3	130262.5	7	5.637	33.67	<5m	0	NE	-0.5
142	Mura-3	Murakami-3	13_3	115940	6.9	5.697	34.74	<5m	0	NE	-0.5
143	Mura-3	Murakami-3	13_3	134725	8	6.25	34.89	<5m	0	NE	-0.5
144	Mura-3	Murakami-3	13_4	91247.5	7.1	5.499	35.52	<5m	0	NE	-0.5
145	Mura-3	Murakami-3	13_4	97112.5	8.4	5.832	34.94	<5m	0	NE	-0.5
146	Mura-3	Murakami-3	13_4	115897.5	6.3	5.655	33.37	<5m	0	NE	-0.5
147	Mura-3	Murakami-3	13_4	96092.5	7.3	5.369	34.79	<5m	0	NE	-0.5
148	Mura-3	Murakami-3	13_4	116237.5	8	5.369	34.99	<5m	0	NE	-0.5
149	HigashiKubi-5	Higashikubiki-5	14_3	76925	5.5	4.707	31.37	<5m	0	NW	-0.5
150	HigashiKubi-5	Higashikubiki-5	14_3	166047.5	7	5.637	31.81	<5m	0	NW	-0.5
151	HigashiKubi-5	Higashikubiki-5	14_3	144075	8.1	5.606	33.33	<5m	0	NW	-0.5
152	HigashiKubi-5	Higashikubiki-5	14_3	184875	9.5	6.155	32.69	<5m	0	NW	-0.5
153	HigashiKubi-5	Higashikubiki-5	14_3	163412.5	8.9	6.388	34.06	<5m	0	NW	-0.5
154	HigashiKubi-5	Higashikubiki-5	14_4	171147.5	10.2	6.417	34.4	<5m	0	NW	-0.5
155	HigashiKubi-5	Higashikubiki-5	14_4	159842.5	9.5	6.285	34.5	<5m	0	NW	-0.5
156	HigashiKubi-5	Higashikubiki-5	14_4	154317.5	7.5	5.669	33.13	<5m	0	NW	-0.5
157	HigashiKubi-5	Higashikubiki-5	14_4	182452.5	10	6.563	33.76	<5m	0	NW	-0.5
158	HigashiKubi-5	Higashikubiki-5	14_4	190272.5	9.3	6.093	33.76	<5m	0	NW	-0.5
159	HigashiKubi-5	Higashikubiki-5	14_5	181602.5	10.1	8.86	31.37	<5m	0	NW	-0.5
160	HigashiKubi-5	Higashikubiki-5	14_5	182495	8.9	7.712	31.47	<5m	0	NW	-0.5
161	HigashiKubi-5	Higashikubiki-5	14_5	197157.5	10.5	8.203	32.45	<5m	0	NW	-0.5
162	HigashiKubi-5	Higashikubiki-5	14_5	203362.5	9.3	8.611	29.91	<5m	0	NW	-0.5
163	HigashiKubi-5	Higashikubiki-5	14_5	190612.5	10.3	8.296	32.59	<5m	0	NW	-0.5
164	HigashiKubi-5	Higashikubiki-5	14_6	213180	9	8.018	32.98	<5m	0	NW	-0.5
165	HigashiKubi-5	Higashikubiki-5	14_6	194182.5	8.2	7.856	31.91	<5m	0	NW	-0.5
166	HigashiKubi-5	Higashikubiki-5	14_6	226822.5	8.8	7.403	32.79	<5m	0	NW	-0.5
167	HigashiKubi-5	Higashikubiki-5	14_6	257677.5	10.5	8.387	32.74	<5m	0	NW	-0.5
168	HigashiKubi-5	Higashikubiki-5	14_6	219682.5	8.9	8.215	32.35	<5m	0	NW	-0.5
169	HigashiKan-1	Higashikanbara-1	15_3	266135	16.8	10.134	31.67	<5m	0	NW	-0.5
170	HigashiKan-1	Higashikanbara-1	15_3	274380	18.4	11.07	31.86	<5m	0	NW	-0.5
171	HigashiKan-1	Higashikanbara-1	15_3	230265	16.4	10.094	31.76	<5m	0	NW	-0.5
172	HigashiKan-1	Higashikanbara-1	15_3	288702.5	17.1	9.86	31.42	<5m	0	NW	-0.5
173	HigashiKan-1	Higashikanbara-1	15_3	267325	18.2	10.286	32.45	<5m	0	NW	-0.5
174	HigashiKan-1	Higashikanbara-1	15_4	203235	14.7	10.035	32.54	<5m	0	NW	-0.5
175	HigashiKan-1	Higashikanbara-1	15_4	187850	13.8	9.993	32.35	<5m	0	NW	-0.5
176	HigashiKan-1	Higashikanbara-1	15_4	242165	15.5	10.038	32.79	<5m	0	NW	-0.5
177	HigashiKan-1	Higashikanbara-1	15_4	237405	16	10.591	32.89	<5m	0	NW	-0.5
178	HigashiKan-1	Higashikanbara-1	15_4	253257.5	17.1	10.14	33.23	<5m	0	NW	-0.5
179	HigashiKan-1	Higashikanbara-1	15_5	275782.5	27.6	16.414	34.16	<5m	0	NW	-0.5
180	HigashiKan-1	Higashikanbara-1	15_5	256105	26.1	15.092	33.76	<5m	0	NW	-0.5
181	HigashiKan-1	Higashikanbara-1	15_5	215900	25.6	14.898	33.47	<5m	0	NW	-0.5
182	HigashiKan-1	Higashikanbara-1	15_5	239147.5	20.2	13.655	33.13	<5m	0	NW	-0.5
183	HigashiKan-5	Higashikanbara-5	16_3	167917.5	8.5	5.725	32.84	>5m	1	NW	-0.5
184	HigashiKan-5	Higashikanbara-5	16_3	172040	9.4	6.232	32.89	>5m	1	NW	-0.5
185	HigashiKan-5	Higashikanbara-5	16_3	165580	8.3	5.883	33.03	>5m	1	NW	-0.5
186	HigashiKan-5	Higashikanbara-5	16_3	163327.5	8.1	5.527	32.1	>5m	1	NW	-0.5
187	HigashiKan-5	Higashikanbara-5	16_3	177777.5	8.6	6.028	32.4	>5m	1	NW	-0.5
188	HigashiKan-5	Higashikanbara-5	16_4	130517.5	6.9	4.83	32.5	>5m	1	NW	-0.5
189	HigashiKan-5	Higashikanbara-5	16_4	123122.5	7.9	5.316	32.54	>5m	1	NW	-0.5
190	HigashiKan-5	Higashikanbara-5	16_4	145137.5	7.3	5.41	32.89	>5m	1	NW	-0.5
191	HigashiKan-5	Higashikanbara-5	16_4	145520	7	5.014	32.5	>5m	1	NW	-0.5
192	HigashiKan-5	Higashikanbara-5	16_4	145307.5	7.7	5.463	33.72	>5m	1	NW	-0.5
193	HigashiKan-5	Higashikanbara-5	16_5	156952.5	7	6.951	30.83	>5m	1	NW	-0.5
194	HigashiKan-5	Higashikanbara-5	16_5	159587.5	8.6	7.703	32.59	>5m	1	NW	-0.5
195	HigashiKan-5	Higashikanbara-5	16_5	151087.5	7.1	6.959	31.96	>5m	1	NW	-0.5
196	HigashiKan-5	Higashikanbara-5	16_5	113262.5	7.9	7.64	33.47	>5m	1	NW	-0.5
197	HigashiKan-5	Higashikanbara-5	16_5	146965	8	7.851	32.06	>5m	1	NW	-0.5
198	HigashiKan-5	Higashikanbara-5	16_6	161075	9.2	7.875	33.03	>5m	1	NW	-0.5
199	HigashiKan-5	Higashikanbara-5	16_6	153807.5	8.2	7.885	32.64	>5m	1	NW	-0.5
200	HigashiKan-5	Higashikanbara-5	16_6	145817.5	7.8	7.395	31.37	>5m	1	NW	-0.5
201	HigashiKan-5	Higashikanbara-5	16_6	155167.5	6.8	7.372	33.03	>5m	1	NW	-0.5
202	HigashiKan-5	Higashikanbara-5	16_6	134767.5	6.2	6.127	29.52	>5m	1	NW	-0.5
203	Kashiwa-2	Kashiwazaki-2	18_3	145647.5	8.3	7.029	32.25	<5m	0	NW	-0.5
204	Kashiwa-2	Kashiwazaki-2	18_3	132855	8.5	6.058	32.54	<5m	0	NW	-0.5
205	Kashiwa-2	Kashiwazaki-2	18_3	123547.5	10.2	6.97	32.1	<5m	0	NW	-0.5
206	Kashiwa-2	Kashiwazaki-2	18_3	115812.5	7.9	6.066	31.81	<5m	0	NW	-0.5
207	Kashiwa-2	Kashiwazaki-2	18_3	160990	11.1	6.769	32.74	<5m	0	NW	-0.5
208	Kashiwa-2	Kashiwazaki-2	18_4	154530	7.4	5.983	30.25	<5m	0	NW	-0.5
209	Kashiwa-2	Kashiwazaki-2	18_4	107695	7	5.704	30.4	<5m	0	NW	-0.5
210	Kashiwa-2	Kashiwazaki-2	18_4	145562.5	7.5	5.746	30.05	<5m	0	NW	-0.5
211	Kashiwa-2	Kashiwazaki-2	18_4	153212.5	8.6	6.029	30.83	<5m	0	NW	-0.5
212	Kashiwa-2	Kashiwazaki-2	18_4	102807.5	7.7	6.029	31.91	<5m	0	NW	-0.5
213	Kashiwa-2	Kashiwazaki-2	18_5	184110	14.3	11.198	32.98	<5m	0	NW	-0.5
214	Kashiwa-2	Kashiwazaki-2	18_5	137232.5	14.2	11.755	32.93	<5m	0	NW	-0.5
215	Kashiwa-2	Kashiwazaki-2	18_5	171912.5	13.7	11.242	32.3	<5m	0	NW	-0.5
216	Kashiwa-2	Kashiwazaki-2	18_5	168300	13	11.18	32.54	<5m	0	NW	-0.5
217	Kashiwa-2	Kashiwazaki-2	18_5	137657.5	10.5	9.561	32.5	<5m	0	NW	-0.5
218	Kashiwa-2	Kashiwazaki-2	18_6	109735	7.8	8.696	31.57	<5m	0	NW	-0.5
219	Kashiwa-2	Kashiwazaki-2	18_6	153170	9.7	8.855	32.35	<5m	0	NW	-0.5
220	Kashiwa-2	Kashiwazaki-2	18_6	157505	7.9	9.264	31.42	<5m	0	NW	-0.5
221	Kashiwa-2	Kashiwazaki-2	18_6	159757.5	9.4	10.784	31.96	<5m	0	NW	-0.5
222	Kashiwa-2	Kashiwazaki-2	18_6	187170	11.8	10.475	32.1	<5m	0	NW	-0.5
223	NishiKan-1	Nishikanbara-1	19_3	342422.5	18.6	9.388	32.93	>5m	1	NW	-0.5
224	NishiKan-1	Nishikanbara-1	19_3	440640	20.6	10.57	32.01	>5m	1	NW	-0.5
225	NishiKan-1	Nishikanbara-1	19_3	384327.5	19.9	9.702	31.13	>5m	1	NW	-0.5
226	NishiKan-1	Nishikanbara-1	19_3	415352.5	19.7	9.988	31.52	>5m	1	NW	-0.5
227	NishiKan-1	Nishikanbara-1	19_3	390022.5	19.5	10.343	31.57	>5m	1	NW	-0.5
228	NishiKan-1	Nishikanbara-1	19_4	327930	17.3	10.106	31.67	>5m	1	NW	-0.5
229	NishiKan-1	Nishikanbara-1	19_4	375062.5	17.6	10.14	31.71	>5m	1	NW	-0.5
230	NishiKan-1	Nishikanbara-1	19_4	409742.5	20	11.452	31.76	>5m	1	NW	-0.5
231	NishiKan-1	Nishikanbara-1	19_4	435285	22	11.747	32.45	>5m	1	NW	-0.5
232	NishiKan-1	Nishikanbara-1	19_4	314160	16.5	10.004	31.57	>5m	1	NW	-0.5
233	NishiKan-1	Nishikanbara-1	19_5	284452.5	14.1	10.551	31.86	>5m	1	NW	-0.5
234	NishiKan-1	Nishikanbara-1	19_5	217047.5	12.6	8.863	32.45	>5m	1	NW	-0.5
235	NishiKan-1	Nishikanbara-1	19_5	329545	14.7	10.297	31.81	>5m	1	NW	-0.5
236	NishiKan-1	Nishikanbara-1	19_5	249942.5	13	10.053	31.18	>5m	1	NW	-0.5
237	NishiKan-1	Nishikanbara-1	19_5	277057.5	13	9.915	31.32	>5m	1	NW	-0.5
238	NishiKan-1	Nishikanbara-1	19_6	255042.5	11.8	8.981	32.2	>5m	1	NW	-0.5
239	NishiKan-1	Nishikanbara-1	19_6	274380	11.2	8.696	30.79	>5m	1	NW	-0.5
240	NishiKan-1	Nishikanbara-1	19_6	215177.5	11.9	8.985	31.96	>5m	1	NW	-0.5
241	NishiKan-1	Nishikanbara-1	19_6	292697.5	12.7	9.574	31.42	>5m	1	NW	-0.5
242	NishiKan-1	Nishikanbara-1	19_6	224655	10.3	8.43	32.01	>5m	1	NW	-0.5
243	Iwa-15NW	Iwafune-15	20_3	108162.5	15.2	8.135	34.5	>5m	1	NW	-0.5
244	Iwa-15NW	Iwafune-15	20_3	140207.5	17.1	9.199	34.55	>5m	1	NW	-0.5
245	Iwa-15NW	Iwafune-15	20_3	88442.5	13.2	7.917	34.69	>5m	1	NW	-0.5
246	Iwa-15NW	Iwafune-15	20_3	62985	17.3	9.381	34.5	>5m	1	NW	-0.5
247	Iwa-15NW	Iwafune-15	20_4	131962.5	18.1	9.228	36.4	>5m	1	NW	-0.5
248	Iwa-15NW	Iwafune-15	20_6	119935	16.5	10.447	35.28	>5m	1	NW	-0.5
249	Iwa-15NW	Murakami-4	21_3	166175	12.3	7.403	34.25	<5m	0	NW	-0.5
250	Iwa-15NW	Murakami-4	21_3	201322.5	13.3	7.741	34.45	<5m	0	NW	-0.5
251	Iwa-15NW	Murakami-4	21_3	209312.5	12.6	8.072	34.64	<5m	0	NW	-0.5
252	Iwa-15NW	Murakami-4	21_3	158100	10.6	7.192	33.96	<5m	0	NW	-0.5
253	Iwa-15NW	Murakami-4	21_3	165580	11	7.907	34.59	<5m	0	NW	-0.5
254	Iwa-15NW	Murakami-4	21_4	158015	8.3	5.967	34.64	<5m	0	NW	-0.5
255	Iwa-15NW	Murakami-4	21_4	127882.5	8.2	5.848	35.03	<5m	0	NW	-0.5
256	Iwa-15NW	Murakami-4	21_4	115642.5	7.4	5.528	34.4	<5m	0	NW	-0.5
257	Iwa-15NW	Murakami-4	21_4	113475	6.6	5.202	34.74	<5m	0	NW	-0.5
258	Iwa-15NW	Murakami-4	21_4	135617.5	8.7	6.291	35.18	<5m	0	NW	-0.5
259	Iwa-15NW	Murakami-4	21_5	177565	11.8	11.544	33.08	<5m	0	NW	-0.5
260	Iwa-15NW	Murakami-4	21_5	213690	11.6	10.476	33.47	<5m	0	NW	-0.5
261	Iwa-15NW	Murakami-4	21_5	242930	13.6	11.857	34.5	<5m	0	NW	-0.5
262	Iwa-15NW	Murakami-4	21_5	183897.5	11.3	11.068	34.84	<5m	0	NW	-0.5
263	Iwa-15NW	Murakami-4	21_5	189847.5	11.4	10.671	34.45	<5m	0	NW	-0.5
264	Iwa-15NW	Murakami-4	21_6	128775	8.2	8.675	34.59	<5m	0	NW	-0.5
265	Iwa-15NW	Murakami-4	21_6	159375	9.5	9.123	34.69	<5m	0	NW	-0.5
266	Iwa-15NW	Murakami-4	21_6	130262.5	7.9	9.222	34.06	<5m	0	NW	-0.5
267	Iwa-15NW	Murakami-4	21_6	139187.5	8.6	9.095	34.79	<5m	0	NW	-0.5
268	Iwa-15NW	Murakami-4	21_6	117427.5	7.9	9.234	34.25	<5m	0	NW	-0.5
269	NkaKubi-2	Nakakubiki-2	22_3	332647.5	35.1	16.517	34.59	>5m	1	NW	-0.5
270	NkaKubi-2	Nakakubiki-2	22_3	255510	21.8	11.387	33.52	>5m	1	NW	-0.5
271	NkaKubi-2	Nakakubiki-2	22_3	250665	20.7	11.093	32.93	>5m	1	NW	-0.5
272	NkaKubi-2	Nakakubiki-2	22_3	265115	24.3	12.378	33.57	>5m	1	NW	-0.5
273	NkaKubi-2	Nakakubiki-2	22_3	225675	25	13.097	34.06	>5m	1	NW	-0.5
274	NkaKubi-2	Nakakubiki-2	22_4	98005	12.7	8.82	32.69	>5m	1	NW	-0.5
275	NkaKubi-2	Nakakubiki-2	22_4	128647.5	14.9	10.229	32.93	>5m	1	NW	-0.5
276	NkaKubi-2	Nakakubiki-2	22_4	108545	12.1	8.77	32.59	>5m	1	NW	-0.5
277	NkaKubi-2	Nakakubiki-2	22_4	124822.5	14	9.302	32.93	>5m	1	NW	-0.5
278	NkaKubi-2	Nakakubiki-2	22_4	124567.5	10.5	8.545	32.5	>5m	1	NW	-0.5
279	NkaKubi-2	Nakakubiki-2	22_5	378250	28.2	16.196	34.59	>5m	1	NW	-0.5
280	NkaKubi-2	Nakakubiki-2	22_5	389767.5	31.7	18.103	34.94	>5m	1	NW	-0.5
281	NkaKubi-2	Nakakubiki-2	22_5	241527.5	31.9	17.934	33.96	>5m	1	NW	-0.5
282	NkaKubi-2	Nakakubiki-2	22_5	351687.5	28.1	16.442	34.3	>5m	1	NW	-0.5
283	NkaKubi-2	Nakakubiki-2	22_5	404217.5	35.7	20.708	34.84	>5m	1	NW	-0.5
284	NkaKubi-2	Nakakubiki-2	22_6	266390	19.5	13.937	34.5	>5m	1	NW	-0.5
285	NkaKubi-2	Nakakubiki-2	22_6	277610	22.6	16.358	34.11	>5m	1	NW	-0.5
286	NkaKubi-2	Nakakubiki-2	22_6	269832.5	20.4	16.243	34.11	>5m	1	NW	-0.5
287	NkaKubi-2	Nakakubiki-2	22_6	254235	17.8	12.923	33.81	>5m	1	NW	-0.5
288	NkaKubi-2	Nakakubiki-2	22_6	235917.5	17.7	12.34	33.81	>5m	1	NW	-0.5
289	Mishima-1	Mishima-1	23_3	273105	22.1	11.833	34.55	>5m	1	NW	-0.5
290	Mishima-1	Mishima-1	23_3	355470	22.1	11.441	34.5	>5m	1	NW	-0.5
291	Mishima-1	Mishima-1	23_3	305320	23.2	12.391	34.3	>5m	1	NW	-0.5
292	Mishima-1	Mishima-1	23_3	326145	23	12.403	34.45	>5m	1	NW	-0.5
293	Mishima-1	Mishima-1	23_3	287215	21.8	12.246	34.25	>5m	1	NW	-0.5
294	Mishima-1	Mishima-1	23_4	199920	12.8	8.586	33.23	>5m	1	NW	-0.5
295	Mishima-1	Mishima-1	23_4	230945	16.4	10.379	33.72	>5m	1	NW	-0.5
296	Mishima-1	Mishima-1	23_4	199452.5	12.4	8.814	33.47	>5m	1	NW	-0.5
297	Mishima-1	Mishima-1	23_4	200302.5	13.2	8.799	33.57	>5m	1	NW	-0.5
298	Mishima-1	Mishima-1	23_4	255892.5	14.8	9.365	32.84	>5m	1	NW	-0.5
299	Mishima-1	Mishima-1	23_5	243397.5	12.4	9.393	33.13	>5m	1	NW	-0.5
300	Mishima-1	Mishima-1	23_5	276505	11.9	9.247	32.06	>5m	1	NW	-0.5
301	Mishima-1	Mishima-1	23_5	205955	10.1	8.535	31.96	>5m	1	NW	-0.5
302	Mishima-1	Mishima-1	23_5	195797.5	10.5	8.712	32.93	>5m	1	NW	-0.5
303	Mishima-1	Mishima-1	23_5	226780	13	10.281	33.62	>5m	1	NW	-0.5
304	Mishima-1	Mishima-1	23_6	343697.5	22.1	16.161	34.16	>5m	1	NW	-0.5
305	Mishima-1	Mishima-1	23_6	306042.5	20.2	14.062	33.42	>5m	1	NW	-0.5
306	Mishima-1	Mishima-1	23_6	275825	19.1	13.393	33.33	>5m	1	NW	-0.5
307	Mishima-1	Mishima-1	23_6	277610	21.1	15.119	34.16	>5m	1	NW	-0.5
308	Mishima-1	Mishima-1	23_6	286917.5	19	13.332	33.52	>5m	1	NW	-0.5
309	Iwa-8	Iwafune-8	24_3	156400	14.6	10.026	35.08	>5m	1	SW	0.5
310	Iwa-8	Iwafune-8	24_3	154062.5	14.7	9.891	34.89	>5m	1	SW	0.5
311	Iwa-8	Iwafune-8	24_3	164475	15.7	11.289	35.67	>5m	1	SW	0.5
312	Iwa-8	Iwafune-8	24_3	184067.5	18	11.53	35.67	>5m	1	SW	0.5
313	Iwa-8	Iwafune-8	24_3	242292.5	20.8	12.956	35.57	>5m	1	SW	0.5
314	Iwa-8	Iwafune-8	24_4	187042.5	19	10.832	35.08	>5m	1	SW	0.5
315	Iwa-8	Iwafune-8	24_4	236342.5	23.5	12.608	35.33	>5m	1	SW	0.5
316	Iwa-8	Iwafune-8	24_4	249857.5	21.8	11.708	35.62	>5m	1	SW	0.5
317	Iwa-8	Iwafune-8	24_4	208165	20.1	11.18	35.08	>5m	1	SW	0.5
318	Iwa-8	Iwafune-8	24_4	188487.5	16.3	9.253	34.69	>5m	1	SW	0.5
319	Iwa-8	Iwafune-8	24_5	193672.5	15.2	13.363	35.77	>5m	1	SW	0.5
320	Iwa-8	Iwafune-8	24_5	219045	14.8	13.96	35.47	>5m	1	SW	0.5
321	Iwa-8	Iwafune-8	24_5	224400	16.2	14.448	35.67	>5m	1	SW	0.5
322	Iwa-8	Iwafune-8	24_5	154360	13.5	13.5	35.28	>5m	1	SW	0.5
323	Iwa-8	Iwafune-8	24_5	198772.5	13.7	11.471	35.33	>5m	1	SW	0.5
324	Iwa-8	Iwafune-8	24_6	165325	16.3	14.121	33.72	>5m	1	SW	0.5
325	Iwa-8	Iwafune-8	24_6	170467.5	13.1	12.052	35.13	>5m	1	SW	0.5
326	Iwa-8	Iwafune-8	24_6	202980	13.8	13.022	35.23	>5m	1	SW	0.5
327	Iwa-8	Iwafune-8	24_6	207485	15.4	13.491	34.84	>5m	1	SW	0.5
328	Iwa-8	Iwafune-8	24_6	164220	17.4	14.003	33.03	>5m	1	SW	0.5
329	Ryotsu-1	Ryotsu-1	25_3	267622.5	18.3	11.066	36.06	>5m	1	SW	0.5
330	Ryotsu-1	Ryotsu-1	25_3	274337.5	17.6	10.533	35.42	>5m	1	SW	0.5
331	Ryotsu-1	Ryotsu-1	25_3	228055	15	9.502	35.13	>5m	1	SW	0.5
332	Ryotsu-1	Ryotsu-1	25_3	246585	16.4	10.211	35.18	>5m	1	SW	0.5
333	Ryotsu-1	Ryotsu-1	25_3	236512.5	13.8	9.035	34.99	>5m	1	SW	0.5
334	Ryotsu-1	Ryotsu-1	25_4	308975	19	10.676	35.82	>5m	1	SW	0.5
335	Ryotsu-1	Ryotsu-1	25_4	304002.5	20.9	11.668	35.72	>5m	1	SW	0.5
336	Ryotsu-1	Ryotsu-1	25_4	266007.5	17.8	10.136	35.38	>5m	1	SW	0.5
337	Ryotsu-1	Ryotsu-1	25_4	254277.5	15.8	9.15	35.28	>5m	1	SW	0.5
338	Ryotsu-1	Ryotsu-1	25_4	282965	18.7	9.15	36.06	>5m	1	SW	0.5
339	Ryotsu-1	Ryotsu-1	25_5	243525	21.3	14.335	34.84	>5m	1	SW	0.5
340	Ryotsu-1	Ryotsu-1	25_5	223635	18.7	13.638	34.59	>5m	1	SW	0.5
341	Ryotsu-1	Ryotsu-1	25_5	247010	17.2	12.167	34.94	>5m	1	SW	0.5
342	Ryotsu-1	Ryotsu-1	25_5	250027.5	19.4	12.765	35.08	>5m	1	SW	0.5
343	Ryotsu-1	Ryotsu-1	25_5	228225	18.8	13.176	35.08	>5m	1	SW	0.5
344	Ryotsu-1	Ryotsu-1	25_6	262565	17.9	12.545	35.33	>5m	1	SW	0.5
345	Ryotsu-1	Ryotsu-1	25_6	242717.5	16.4	12.278	35.33	>5m	1	SW	0.5
346	Ryotsu-1	Ryotsu-1	25_6	242930	15.3	11.76	35.42	>5m	1	SW	0.5
347	Ryotsu-1	Ryotsu-1	25_6	276250	18.2	12.848	35.13	>5m	1	SW	0.5
348	Iwa-4	Iwafune-4	26_3	160522.5	14.6	8.055	34.99	<5m	0	SW	0.5
349	Iwa-4	Iwafune-4	26_3	124865	12.4	8.017	35.18	<5m	0	SW	0.5
350	Iwa-4	Iwafune-4	26_3	236725	16.4	9.22	35.62	<5m	0	SW	0.5
351	Iwa-4	Iwafune-4	26_3	209185	16.9	9.47	35.33	<5m	0	SW	0.5
352	Iwa-4	Iwafune-4	26_3	170850	14.8	8.729	35.57	<5m	0	SW	0.5
353	Iwa-4	Iwafune-4	26_4	155975	10.6	6.694	35.03	<5m	0	SW	0.5
354	Iwa-4	Iwafune-4	26_4	179095	14.1	7.716	35.67	<5m	0	SW	0.5
355	Iwa-4	Iwafune-4	26_4	162137.5	13.4	7.586	35.82	<5m	0	SW	0.5
356	Iwa-4	Iwafune-4	26_4	169532.5	12.4	7.379	35.52	<5m	0	SW	0.5
357	Iwa-4	Iwafune-4	26_4	197880	13.5	7.648	35.77	<5m	0	SW	0.5
358	Iwa-4	Iwafune-4	26_5	163582.5	12	10.408	35.18	<5m	0	SW	0.5
359	Iwa-4	Iwafune-4	26_5	187000	11.4	10.007	34.89	<5m	0	SW	0.5
360	Iwa-4	Iwafune-4	26_5	164942.5	11.7	10.363	35.47	<5m	0	SW	0.5
361	Iwa-4	Iwafune-4	26_5	158525	12.2	10.997	35.72	<5m	0	SW	0.5
362	Iwa-4	Iwafune-4	26_5	169107.5	13.4	12.003	35.77	<5m	0	SW	0.5
363	Iwa-4	Iwafune-4	26_6	270385	15.4	11.457	34.45	<5m	0	SW	0.5
364	Iwa-4	Iwafune-4	26_6	237532.5	14	10.145	34.35	<5m	0	SW	0.5
365	Iwa-4	Iwafune-4	26_6	207400	11.3	9.059	34.2	<5m	0	SW	0.5
366	Iwa-4	Iwafune-4	26_6	294312.5	15.3	11.537	34.11	<5m	0	SW	0.5
367	Iwa-4	Iwafune-4	26_6	161372.5	10.5	8.72	33.81	<5m	0	SW	0.5
368	G5hN	Wogon-sugi	27_3	145690	8.5	6.05	33.96	>5m	1	N	-1
369	G5hN	Wogon-sugi	27_3	330480	16.9	9.663	35.38	>5m	1	N	-1
370	G5hN	Wogon-sugi	27_3	260950	13.9	7.84	34.79	>5m	1	N	-1
371	G5hN	Wogon-sugi	27_3	280117.5	14.6	8.85	34.64	>5m	1	N	-1
372	G5hN	Wogon-sugi	27_3	183090	9.2	6.462	34.11	>5m	1	N	-1
373	G5hN	Wogon-sugi	27_4	197922.5	16.9	10.233	34.45	>5m	1	N	-1
374	G5hN	Wogon-sugi	27_4	122017.5	9.8	6.931	33.37	>5m	1	N	-1
375	G5hN	Wogon-sugi	27_4	200600	16.5	10.005	34.11	>5m	1	N	-1
376	G5hN	Wogon-sugi	27_4	185087.5	11	7.248	33.81	>5m	1	N	-1
377	G5hN	Wogon-sugi	27_4	198432.5	14.6	8.725	34.35	>5m	1	N	-1
378	G5lN	Wogon-sugi	28_3	176460	12.4	7.29	33.23	<5m	0	N	-1
379	G5lN	Wogon-sugi	28_3	199792.5	13.8	9.012	35.96	<5m	0	N	-1
380	G5lN	Wogon-sugi	28_4	253512.5	13.8	8.881	35.18	<5m	0	N	-1
381	G5lN	Wogon-sugi	28_5	148750	11.1	8.422	35.72	<5m	0	N	-1
382	G5lN	Wogon-sugi	28_5	164220	10.7	8.192	34.99	<5m	0	N	-1
383	G5lN	Wogon-sugi	28_5	190527.5	13.2	9.668	35.03	<5m	0	N	-1
384	G5lN	Wogon-sugi	28_5	159842.5	10.5	8.413	34.94	<5m	0	N	-1
385	G5lN	Wogon-sugi	28_6	148665	7.3	7.011	34.69	<5m	0	N	-1
386	G5lN	Wogon-sugi	28_6	168300	9.4	7.146	34.4	<5m	0	N	-1
387	G5lN	Wogon-sugi	28_6	137997.5	8.6	7.098	34.89	<5m	0	N	-1
388	G5lN	Wogon-sugi	28_6	152150	8.3	7.063	34.59	<5m	0	N	-1
389	G5lN	Wogon-sugi	28_6	120020	8	7.02	34.84	<5m	0	N	-1
390	G5hE	Wogon-sugi	29_3	265965	14.4	8.324	35.03	>5m	1	E	0
391	G5hE	Wogon-sugi	29_3	174802.5	8.4	5.863	34.25	>5m	1	E	0
392	G5hE	Wogon-sugi	29_3	147985	14.7	8.13	34.16	>5m	1	E	0
393	G5hE	Wogon-sugi	29_3	223677.5	16.3	8.25	34.99	>5m	1	E	0
394	G5hE	Wogon-sugi	29_3	191845	8.8	6.293	34.11	>5m	1	E	0
395	G5hE	Wogon-sugi	29_4	141780	10.7	6.953	34.01	>5m	1	E	0
396	G5hE	Wogon-sugi	29_4	198177.5	14.5	8.76	34.25	>5m	1	E	0
397	G5hE	Wogon-sugi	29_4	316072.5	20.8	10.633	34.45	>5m	1	E	0
398	G5hE	Wogon-sugi	29_4	135702.5	9.5	6.415	33.96	>5m	1	E	0
399	G5hE	Wogon-sugi	29_5	188062.5	11.2	8.425	34.5	>5m	1	E	0
400	G5hE	Wogon-sugi	29_5	271702.5	15.8	11.055	34.69	>5m	1	E	0
401	G5hE	Wogon-sugi	29_5	157590	8.9	7.307	34.11	>5m	1	E	0
402	G5hE	Wogon-sugi	29_5	158652.5	10.8	7.477	33.96	>5m	1	E	0
403	G5hE	Wogon-sugi	29_5	235322.5	12.4	8.923	34.84	>5m	1	E	0
404	G5hE	Wogon-sugi	29_6	186362.5	10.8	8.085	34.2	>5m	1	E	0
405	G5hE	Wogon-sugi	29_6	130730	10.5	8.39	34.74	>5m	1	E	0
406	G5hE	Wogon-sugi	29_6	142417.5	11.2	8.673	34.64	>5m	1	E	0
407	G5hE	Wogon-sugi	29_6	187127.5	12.4	9.663	34.64	>5m	1	E	0
408	G5hE	Wogon-sugi	29_6	224400	13.8	9.859	35.38	>5m	1	E	0
409	G5hS	Wogon-sugi	31_3	246032.5	15.2	6.66	35.08	>5m	1	S	1
410	G5hS	Wogon-sugi	31_3	203660	10.8	7.905	34.01	>5m	1	S	1
411	G5hS	Wogon-sugi	31_3	259930	16	7.58	34.74	>5m	1	S	1
412	G5hS	Wogon-sugi	31_5	314840	17.2	11.619	35.77	>5m	1	S	1
413	G5hS	Wogon-sugi	31_5	303237.5	15.7	11.064	35.13	>5m	1	S	1
414	G5hS	Wogon-sugi	31_5	299837.5	16.8	11.794	35.91	>5m	1	S	1
415	G5hS	Wogon-sugi	31_5	249220	16.1	11.178	35.13	>5m	1	S	1
416	G5hS	Wogon-sugi	31_5	296055	16.9	11.258	35.47	>5m	1	S	1
417	G5hS	Wogon-sugi	31_6	311482.5	22	13.626	35.82	>5m	1	S	1
418	G5hS	Wogon-sugi	31_6	318537.5	20.9	12.932	35.96	>5m	1	S	1
419	G5hS	Wogon-sugi	31_6	331712.5	22.6	13.774	36.25	>5m	1	S	1
420	G5hS	Wogon-sugi	31_6	235237.5	20	13.587	35.52	>5m	1	S	1
421	G5hS	Wogon-sugi	31_6	328482.5	22.8	14.266	35.91	>5m	1	S	1
422	G5lS	Wogon-sugi	32_3	165112.5	16.1	10.266	34.11	<5m	0	S	1
423	G5lS	Wogon-sugi	32_3	253852.5	18.9	9.918	35.08	<5m	0	S	1
424	G5lS	Wogon-sugi	32_3	158397.5	11.5	7.933	34.5	<5m	0	S	1
425	G5lS	Wogon-sugi	32_3	229670	16	9.164	35.18	<5m	0	S	1
426	G5lS	Wogon-sugi	32_3	269790	18.3	11.148	35.23	<5m	0	S	1
427	G5lS	Wogon-sugi	32_4	128137.5	14.5	11.032	35.28	<5m	0	S	1
428	G5lS	Wogon-sugi	32_4	199580	16.1	9.228	34.64	<5m	0	S	1
429	G5lS	Wogon-sugi	32_4	231030	18.9	10.473	34.79	<5m	0	S	1
430	G5lS	Wogon-sugi	32_4	264095	19.6	11.242	34.16	<5m	0	S	1
431	G5lS	Wogon-sugi	32_4	192610	14	8.374	34.2	<5m	0	S	1
432	G5lS	Wogon-sugi	32_5	265285	15.9	10.209	32.4	<5m	0	S	1
433	G5lS	Wogon-sugi	32_5	256530	15.6	12.179	33.08	<5m	0	S	1
434	G5lS	Wogon-sugi	32_5	354620	16.9	11.331	32.74	<5m	0	S	1
435	G5lS	Wogon-sugi	32_5	312162.5	16.2	11.374	33.86	<5m	0	S	1
436	G5lS	Wogon-sugi	32_6	251260	18.5	14.092	34.2	<5m	0	S	1
437	G5lS	Wogon-sugi	32_6	405492.5	17.8	14.249	34.25	<5m	0	S	1
438	G5hW	Wogon-sugi	33_3	161585	9.8	7.577	34.11	>5m	1	W	0
439	G5hW	Wogon-sugi	33_3	125375	8.5	6.753	34.45	>5m	1	W	0
440	G5hW	Wogon-sugi	33_5	372130	23.7	13.701	34.84	>5m	1	W	0
441	G5hW	Wogon-sugi	33_5	304512.5	21.3	13.965	34.11	>5m	1	W	0
442	G5hW	Wogon-sugi	33_5	338512.5	22.7	14.663	34.79	>5m	1	W	0
443	G5hW	Wogon-sugi	33_5	298392.5	18.7	12.878	34.2	>5m	1	W	0
444	G5hW	Wogon-sugi	33_6	149685	10.6	8.561	34.59	>5m	1	W	0
445	G5hW	Wogon-sugi	33_6	125460	10.4	8.338	35.13	>5m	1	W	0
446	G5hW	Wogon-sugi	33_6	114452.5	8	6.973	34.64	>5m	1	W	0
447	G5hW	Wogon-sugi	33_6	122910	8	6.904	33.96	>5m	1	W	0
448	G5hW	Wogon-sugi	33_6	139995	9	7.458	34.89	>5m	1	W	0
449	G5lW	Wogon-sugi	34_3	243482.5	12.9	9.283	34.45	<5m	0	W	0
450	G5lW	Wogon-sugi	34_3	258400	11.4	8.914	34.11	<5m	0	W	0
451	G5lW	Wogon-sugi	34_3	253555	11.4	8.775	34.25	<5m	0	W	0
452	G5lW	Wogon-sugi	34_3	280670	13.4	9.336	34.64	<5m	0	W	0
453	G5lW	Wogon-sugi	34_3	231115	12	9.158	33.72	<5m	0	W	0
454	G5lW	Wogon-sugi	34_4	263840	13.1	9.908	34.01	<5m	0	W	0
455	G5lW	Wogon-sugi	34_4	262267.5	12.2	8.583	33.52	<5m	0	W	0
456	G5lW	Wogon-sugi	34_4	258995	12	8.334	33.67	<5m	0	W	0
457	G5lW	Wogon-sugi	34_4	246670	13	8.635	34.5	<5m	0	W	0
458	G5lW	Wogon-sugi	34_4	235620	11.7	8.083	33.91	<5m	0	W	0
459	G5lW	Wogon-sugi	34_5	139952.5	11.8	9.265	33.33	<5m	0	W	0
460	G5lW	Wogon-sugi	34_5	210502.5	11.6	9.111	33.37	<5m	0	W	0
461	G5lW	Wogon-sugi	34_5	178967.5	11.1	9.314	33.57	<5m	0	W	0
462	G5lW	Wogon-sugi	34_5	148282.5	11	8.865	33.91	<5m	0	W	0
463	G5lW	Wogon-sugi	34_5	196265	9.9	8.678	33.76	<5m	0	W	0
464	G5lW	Wogon-sugi	34_6	237065	17.4	12.163	34.74	<5m	0	W	0
465	G5lW	Wogon-sugi	34_6	289467.5	18.5	11.46	34.35	<5m	0	W	0
466	G5lW	Wogon-sugi	34_6	302345	18.7	11.673	34.4	<5m	0	W	0
467	G5lW	Wogon-sugi	34_6	325125	20.1	12.136	33.96	<5m	0	W	0
468	G5lW	Wogon-sugi	34_6	270257.5	15	10.399	34.89	<5m	0	W	0
469	Iwa-16-5hW	Iwafune-16	35_3	192440	19.6	12.74	36.79	>5m	1	W	0
470	Iwa-16-5hW	Iwafune-16	35_3	157802.5	15	10.524	35.52	>5m	1	W	0
471	Iwa-16-5hW	Iwafune-16	35_5	183685	16.9	12.806	35.13	>5m	1	W	0
472	Iwa-16-5hW	Iwafune-16	35_6	249985	23.4	16.209	36.06	>5m	1	W	0
473	Iwa-16-5hW	Iwafune-16	35_6	255212.5	25.9	17.219	36.6	>5m	1	W	0
474	Iwa-16-5hW	Iwafune-16	35_6	225675	14.5	11.5	35.38	>5m	1	W	0
475	Iwa-16-5hW	Iwafune-16	35_6	313437.5	28.1	18.238	36.74	>5m	1	W	0
476	Iwa-16-5hW	Iwafune-16	35_6	261247.5	16.8	12.562	35.47	>5m	1	W	0
477	Iwa-16-5lW	Iwafune-16	36_3	298520	19.4	12.752	36.06	<5m	0	W	0
478	Iwa-16-5lW	Iwafune-16	36_3	306042.5	19.6	12.531	36.11	<5m	0	W	0
479	Iwa-16-5lW	Iwafune-16	36_3	358530	21.3	13.396	35.82	<5m	0	W	0
480	Iwa-16-5lW	Iwafune-16	36_3	319260	17.4	11.58	35.38	<5m	0	W	0
481	Iwa-16-5lW	Iwafune-16	36_3	300815	18.6	11.772	35.47	<5m	0	W	0
482	Iwa-16-5lW	Iwafune-16	36_4	192822.5	14.5	10.022	35.72	<5m	0	W	0
483	Iwa-16-5lW	Iwafune-16	36_4	221892.5	17.1	12.13	35.47	<5m	0	W	0
484	Iwa-16-5lW	Iwafune-16	36_4	153382.5	12	8.941	36.11	<5m	0	W	0
485	Iwa-16-5lW	Iwafune-16	36_4	197667.5	15.1	10.834	35.62	<5m	0	W	0
486	Iwa-16-5lW	Iwafune-16	36_4	169320	12.2	9.016	35.33	<5m	0	W	0
487	Iwa-16-5lW	Iwafune-16	36_5	185640	12.5	10.997	35.77	<5m	0	W	0
488	Iwa-16-5lW	Iwafune-16	36_5	189592.5	11.4	9.927	34.64	<5m	0	W	0
489	Iwa-16-5lW	Iwafune-16	36_5	246372.5	13.9	11.239	34.35	<5m	0	W	0
490	Iwa-16-5lW	Iwafune-16	36_5	248837.5	15.2	12.052	35.47	<5m	0	W	0
491	Iwa-16-5lW	Iwafune-16	36_5	205275	11.7	9.668	34.64	<5m	0	W	0
492	Iwa-16-5lW	Iwafune-16	36_6	241017.5	16.5	11.997	35.57	<5m	0	W	0
493	Iwa-16-5lW	Iwafune-16	36_6	202852.5	16	12.03	34.84	<5m	0	W	0
494	Iwa-16-5lW	Iwafune-16	36_6	236555	15.4	12.049	35.62	<5m	0	W	0
495	Iwa-16-5lW	Iwafune-16	36_6	215262.5	14	10.886	35.67	<5m	0	W	0
496	Iwa-16-5lW	Iwafune-16	36_6	229755	15.6	12.57	35.72	<5m	0	W	0
497	Iwa-2-5hW	Iwafune-2	37_3	150705	11.3	9.133	34.45	>5m	1	W	0
498	Iwa-2-5hW	Iwafune-2	37_3	240635	14.1	10.256	34.94	>5m	1	W	0
499	Iwa-2-5hW	Iwafune-2	37_3	192865	11	8.197	34.64	>5m	1	W	0
500	Iwa-2-5hW	Iwafune-2	37_5	176715	13.9	9.508	34.79	>5m	1	W	0
501	Iwa-2-5hW	Iwafune-2	37_5	132090	9.6	7.563	34.64	>5m	1	W	0
502	Iwa-2-5hW	Iwafune-2	37_5	146370	9.1	8.047	33.67	>5m	1	W	0
503	Iwa-2-5hW	Iwafune-2	37_5	175950	12.4	9.896	35.08	>5m	1	W	0
504	Iwa-2-5hW	Iwafune-2	37_5	222785	14	9.985	34.64	>5m	1	W	0
505	Iwa-2-5hW	Iwafune-2	37_6	249857.5	14.3	9.949	34.55	>5m	1	W	0
506	Iwa-2-5hW	Iwafune-2	37_6	233112.5	15.7	10.973	34.4	>5m	1	W	0
507	Iwa-2-5hW	Iwafune-2	37_6	231242.5	15.2	10.054	34.59	>5m	1	W	0
508	Iwa-2-5hW	Iwafune-2	37_6	229840	13.8	9.934	33.67	>5m	1	W	0
509	Iwa-2-5hW	Iwafune-2	37_6	233962.5	14.1	9.874	34.06	>5m	1	W	0
510	Iwa-2-5lW	Iwafune-2	38_3	154190	9.2	7.459	35.18	<5m	0	W	0
511	Iwa-2-5lW	Iwafune-2	38_3	164007.5	9	7.166	35.38	<5m	0	W	0
512	Iwa-2-5lW	Iwafune-2	38_3	171105	9	7.822	35.03	<5m	0	W	0
513	Iwa-2-5lW	Iwafune-2	38_3	171487.5	11.2	7.983	35.52	<5m	0	W	0
514	Iwa-2-5lW	Iwafune-2	38_5	179222.5	12.8	9.116	36.01	<5m	0	W	0
515	Iwa-2-5lW	Iwafune-2	38_5	142502.5	11.9	9.159	35.96	<5m	0	W	0
516	Iwa-2-5lW	Iwafune-2	38_5	168597.5	11.7	8.726	35.96	<5m	0	W	0
517	Iwa-2-5lW	Iwafune-2	38_5	104932.5	10.1	7.648	35.91	<5m	0	W	0
518	Iwa-2-5lW	Iwafune-2	38_5	197837.5	13.4	9.727	36.55	<5m	0	W	0
519	Iwa-2-5lW	Iwafune-2	38_6	175185	12.9	9.431	35.57	<5m	0	W	0
520	Iwa-2-5lW	Iwafune-2	38_6	135660	9.2	7.855	34.94	<5m	0	W	0
521	Iwa-2-5lW	Iwafune-2	38_6	196987.5	12.9	8.945	34.69	<5m	0	W	0
522	Iwa-2-5lW	Iwafune-2	38_6	168300	12.9	9.329	35.13	<5m	0	W	0
523	Iwa-2-5lW	Iwafune-2	38_6	132600	8.5	7.128	34.94	<5m	0	W	0
